# Supplementary material for: Pseudomonassin, a New Bioactive Ribosomally Synthesised and Post-Translationally Modified Peptide from Pseudomonas sp. SST3
Source: Microorganisms. 2023 Oct 15;11(10):2563. doi: 10.3390/microorganisms11102563 (PMC10609385; doi:10.3390/microorganisms11102563)
Supplement: Supplementary file 1 [file microorganisms-11-02563-s001.zip]

Archive with 1 entries (1 files):
- microorganisms-2650276-supplementary (1)-done.pdf
